# Supplementary material for: Lamivudine and Emtricitabine Dosing Proposal for Children with HIV and Chronic Kidney Disease, Supported by Physiologically Based Pharmacokinetic Modelling
Source: Pharmaceutics. 2023 May 6;15(5):1424. doi: 10.3390/pharmaceutics15051424 (PMC10221211; doi:10.3390/pharmaceutics15051424)
Supplement: Supplementary file 1 [file pharmaceutics-15-01424-s001.zip]

Archive with 1 entries (1 files):
- pharmaceutics-2346223-supplementary.pdf
